# Supplementary material for: Bacterial glycosyltransferase-mediated cell-surface chemoenzymatic glycan modification
Source: Nat Commun. 2019 Apr 17;10:1799. doi: 10.1038/s41467-019-09608-w (PMC6470217; doi:10.1038/s41467-019-09608-w)
Supplement: Supplementary file 3 — Source Data File [file 41467_2019_9608_MOESM3_ESM.xlsx]

## Sheet: Figure 1b-i
figure 1b																			figure 1c
																																			figure 1d,e
figure 1f		UEA-FITC staining					AAL-FITC staining							figure 1g		MAL-biotin staining					SNA-biotin staining
		mock	add GDP-Fuc	1,2FT and GF	1,3FT and GF		mock	add GDP-Fuc	1,2FT and GF	1,3FT and GF						mock	add CMP-neu5Ac	2,3ST and CN	2,6ST and CN		mock	add CMP-neu5Ac	2,3ST and CN	2,6ST and CN
	sample 1#	601	659	1492	983		8129	7790	11018	63963					sample 1#	2348	801	6937	2936		8719	8129	5391	29048
	sample 2#	683	580	1769	681		9021	7921	10913	61860					sample 2#	2462	704	7109	3104		7612	8076	5139	19565
	sample 3#	537	690	1913	802		8627	8349	14039	56386					sample 3#	2473	782	7281	3066		6201	7893	5537	21090
	Mean	607	643	1724.67	822		8592.33	8020	11990	60736.3					Mean	2427.67	762.333	7109	3035.33		7510.67	8032.67	5355.67	23234.3
	SD	73.1847	56.7186	213.973	151.99		447.009	292.354	1775.26	3911.48					SD	69.2122	51.4036	172	88.0984		1262.05	123.824	201.339	5092.19
figure 1h											figure 1i
			sample 1#	sample 2#	sample 3#	mean	SD							sample 1#	sample 2#	sample 3#	mean	SD
		w/o Pm2,3ST-M144D	782	1197	911	963.333	212.392						w/o Pd2,6ST	846	1134	932	970.667	147.842
		w Pm2,3ST-M144D											w Pd2,6ST
		0	5	15	30								0	5	15	30
	sample 1#	1572	8134	10051	15732							sample 1#	1455	11253	13943	18354
	sample 2#	1239	7793	11569	15985							sample 2#	1209	11965	14430	17532
	sample 3#	1665	7689	10968	16212							sample 3#	1147	12193	14848	16799
	mean	1492	7872	10862.7	15976.3							mean	1270.33	11803.7	14407	17561.7
	SD	223.984	232.781	764.462	240.117							SD	162.903	490.328	452.938	777.924

## Sheet: Figure 2d-g
	Figure 2d			CHO-Lec2
				cell without ST treatment		Pd2,6ST-editing		Pm2,3ST-M144D-editing
			time (min)	mean	sd	mean	sd	mean	sd
			0	693	11.1355	693	11.1355	693	11.1355
			5	1671	79.196	41749.3	464.472	27915	757.032
			15	1785	48.2183	51749.3	464.472	33915	457.032
	Figure 2e			CHO-Lec2
				cell without FT treatment		Hp1,3FT-editing
			time (min)	mean	sd	mean	sd
			0	698	8.66025	698	86.6025
			5	700.333	4.6188	33366.7	7.8.632961485483
			15	768.333	57.8302	40923.3	906.661
	Figure 2f
	Figure 2g

## Sheet: figure 4c
			Average	SD
		1,2FT	0.589	0.0678159
		1,3FT	0.809625	0.0564702
		2,6ST	1.65688	0.38938
		2,3ST	1.00063	0.275541
		1,2FT and 2,6ST	1.22667	0.315647
		1,3FT and 2,3ST	1.33344	0.118697
		2,3 and 2,6ST	1.044	0.162124
		1,2 then 1,3FT	0.707	0.07508
		not modified	0.501	0.0860323

## Sheet: Figure 5a-l
figure 5a		Pm2,3ST-M144D		Pm2,6ST		Hp1,3FT-editing
		MDCK-control	Pm2,3ST-editing	MDCK-control	Pm2,6ST	MDCK-control	Hp1,3FT
	Sample 1#	303	307	321	1286	313	48580
	Sample 2#	327	348	329	1273	307	48304
	Sample 3#	378	313	307	1235	328	48894
	mean	336	322.667	319	1264.67	316	48592.7
	sd	38.3014	22.1435	11.1355	26.5016	10.8167	295.204
figure 5b		MDCK-control	CMP-neu5Ac/GDP-Fuc	23ST/CMP-neu5Ac	13FT/GDP-Fuc	23ST and 13FT
	Sample 1#	303	362	1517	51802	51940
	Sample 2#	327	335	1555	53831	54917
	Sample 3#	378	357	1685	59922	51842
	mean	336	351.333	1585.67	55185	52899.7
	sd	38.3014	14.3643	88.0984	4225.94	1747.75
figure 5c		HK68 virus
				cell without ST treatment		Pd2,6ST-editing
			viral titer	mean	sd	mean	sd
			3.7037e-05	1.00745	0.032711	1.00566	0.0223147
			0.000111111	0.945614	0.00426949	0.805958	0.0262104
			0.000333333	0.906591	0.0205069	0.743677	0.0327328
			0.001	0.845987	0.00573205	0.362502	0.00235607
figure 5d		HK68 virus
				cell without FT treatment		Hp1,3FT-editing
			viral titer	mean	sd	mean	sd
			3.7037e-05	0.971285	0.0325602	0.985008	0.0166565
			0.000111111	0.954875	0.00523253	0.925553	0.0154688
			0.000333333	0.92501	0.0279095	0.858376	0.0490868
			0.001	0.890679	0.0300814	0.725044	0.0551454
figure 5e		Aichi68 virus
				Pd2,6ST-editing		cell without GT treatment		Hp1,3FT
			viral titer	mean	sd	mean	sd	mean	sd
			3.7037e-05	1.02278	0.0172561	1.00417	0.00667625	1.02565	0.0328715
			0.000111111	0.965407	0.110258	0.962304	0.00868927	1.00941	0.0907717
			0.000333333	0.903433	0.0418451	0.943521	0.0201975	0.861977	0.0198148
			0.001	0.885275	0.119055	0.903822	0.0216289	0.775684	0.0457466
			0.00123457	0.860584	0.0462325	0.893822	0.0216289	0.758562	0.0303281
			0.0037037	0.834253	0.0374416	0.837519	0.0268874	0.703306	0.0650623
			0.0111111	0.741432	0.0252152	0.750789	0.0153248	0.629762	0.0108774
			0.1	0.522148	0.0159863	0.684492	0.0197788	0.500433	0.0428723
figure 5f
					Pd2,6ST-editing		cell without GT treatment		Hp1,3FT
				viral titer	mean	sd	mean	sd	mean	sd
				3.7037e-05	0.977855	0.0416101	1.00121	0.0967224	1.02649	0.020422
				0.000111111	0.914025	0.0835942	0.986014	0.0389462	0.979158	0.122763
				0.000333333	0.851986	0.0553074	0.968468	0.0376974	0.945289	0.113299
				0.001	0.824577	0.0189221	0.95363	0.046449	0.88155	0.0967952
				0.00123457	0.806422	0.0838707	0.944742	0.0440795	0.875187	0.0254081
				0.0037037	0.756152	0.0369062	0.916112	0.0186634	0.784142	0.01883
				0.0111111	0.584915	0.0281098	0.736408	0.0195813	0.61258	0.00619563
				0.1	0.320082	0.0502217	0.479384	0.029772	0.394325	0.0167079
figure 5g		WSN virus
				Pd2,6ST-editing		cell without GT treatment		Hp1,3FT
			viral titer	mean	sd	mean	sd	mean	sd
			3.7037e-05	1.00811	0.0736916	0.977565	0.00548653	0.966261	0.0130345
			0.000111111	0.905133	0.0709823	0.877909	0.0202666	0.521125	0.010266
			0.000333333	0.406836	0.0590834	0.75406	0.0184696	0.4231	0.00798849
			0.001	0.3253	0.0092395	0.622644	0.00900092	0.413374	0.00737043
figure 5h		PR8 virus
				Pd2,6ST-editing		cell without GT treatment		Hp1,3FT
			viral titer	mean	sd	mean	sd	mean	sd
			3.7037e-05	1.08467	0.109549	1.07619	0.0548446	1.02023	0.0369267
			0.000111111	1.00813	0.0977315	0.999413	0.00944223	0.57826	0.0457993
			0.000333333	0.552323	0.0331373	0.945803	0.0124909	0.475727	0.0179798
			0.001	0.387538	0.00829001	0.920055	0.0162824	0.405833	0.0127211
figure 5i			SI06 virus
					Pd2,6ST-editing		cell without GT treatment		Hp1,3FT
				viral titer	mean	sd	mean	sd	mean	sd
				3.7037e-05	1.02278	0.0172561	1.00417	0.00667625	1.02565	0.0328715
				0.000111111	0.965407	0.110258	0.962304	0.00868927	1.00941	0.0907717
				0.000333333	0.903433	0.0418451	0.943521	0.0201975	0.956593	0.0198148
				0.001	0.865275	0.119055	0.920006	0.05005	0.915692	0.0457466
				0.00123457	0.854977	0.042352	0.893822	0.0216289	0.908631	0.115806
				0.0037037	0.781816	0.0210149	0.875878	0.0456947	0.861977	0.0418979
				0.0111111	0.738918	0.0282155	0.846371	0.0185869	0.775684	0.0704743
				0.1	0.680459	0.0314372	0.782328	0.0582728	0.525412	0.063216
figure 5j			HK68 virus
					cell without ST treatment		CMP-SiaNPoc		CMP-SiaNAl		CMP-SiaNAz		CMP-Neu5Ac		CMP-9AzSiaNAc
				viral titer	mean	sd	mean	sd	mean	sd	mean	sd	mean	sd	mean	sd
				3.7037e-05	1.00745	0.032711	1.0097	0.0665718	1.03333	0.0533903	1.0068	0.0277955	1.00566	0.0223147	0.99789	0.0347805
				0.000111111	0.945614	0.00426949	0.888924	0.0152396	0.911063	0.0293133	0.842346	0.0522883	0.805958	0.0262104	0.773101	0.0156638
				0.000333333	0.906591	0.0205069	0.832234	0.0137573	0.799025	0.0138632	0.79438	0.0124594	0.743677	0.0327328	0.688608	0.0326364
				0.001	0.845987	0.00573205	0.76727	0.00634097	0.692165	0.025334	0.397435	0.01558	0.362502	0.00235607	0.35443	0.00537043
figure 5k			HK68 virus
					cell without FT treatment		GDP-Fuc		GDP-FucAl		GDP-FucAz
				viral titer	mean	sd	mean	sd	mean	sd	mean	sd
				3.7037e-05	1.00745	0.032711	0.985008	0.0166565	1.02486	0.0557188	1.02733	0.0166453
				0.000111111	0.945614	0.00426949	0.925553	0.0154688	0.813249	0.0286122	0.863713	0.0436122
				0.000333333	0.906591	0.0205069	0.858376	0.0490868	0.775401	0.0143061	0.802453	0.02316
				0.001	0.845987	0.00573205	0.725044	0.0551454	0.708713	0.0138355	0.705264	0.0698785
figure 5l			HK68 virus
					GDP-FucAz		GDP-FucAl		GDP-Fuc		cell without FT treatment
				viral titer	mean	sd	mean	sd	mean	sd	mean	sd
				0.000111111	0.863713	0.0436122	0.813249	0.0286122	0.925553	0.0154688	0.945614	0.00426949

## Sheet: Figure 6a-i
figure 6a
	HK68-MTA virus
			Pd2,6ST-editing		cell without ST treatment
		viral titer	mean	sd	mean	sd
		3.7037e-05	1.00701	0.061284	1.01285	0.0325602
		0.000111111	0.897943	0.0725497	0.974875	0.0523253
		0.000333333	0.803571	0.0578392	0.92501	0.0479095
		0.001	0.58582	0.0584115	0.890679	0.0100814
figure 6b	HK68-LSS virus
			Pd2,6ST-editing		cell without ST treatment
		viral titer	mean	sd	mean	sd
		3.7037e-05	0.978675	0.071342	0.981478	0.0120362
		0.000111111	0.815603	0.0441082	0.934194	0.0159353
		0.000333333	0.732257	0.0288057	0.913607	0.0124274
		0.001	0.669175	0.0280667	0.854497	0.0379434
figure 6c		HK68-QAS virus
				Pd2,6ST-editing		cell without ST treatment
			viral titer	mean	sd	mean	sd
			3.7037e-05	1.00869	0.0688237	1.0167	0.0306059
			0.000111111	0.878936	0.105446	0.996543	0.0488485
			0.000333333	0.817582	0.0866094	0.958239	0.0398116
			0.001	0.750464	0.0585029	0.861932	0.0444915
figure 6d			Pd2,6ST-editing		w/o Pd2,6ST
		10^-3	mean	sd	mean	sd
		HK68	0.362502	0.00235607	0.845987	0.00573205
		HK68-MTA	0.58582	0.0584115	0.890679	0.0100814
		HK68-LSS	0.669175	0.0280667	0.854497	0.0379434
		HK68-QAS	0.750464	0.0585029	0.861932	0.0444915
figure 5e		HK68-MTA virus
				Hp1,3FT-editing		cell without FT treatment
			viral titer	mean	sd	mean	sd
			3.7037e-05	1.00901	0.0143598	1.00745	0.032711
			0.000111111	0.816839	0.00924784	0.945614	0.00426949
			0.000333333	0.741465	0.0536066	0.906591	0.00205069
			0.001	0.618335	0.0581735	0.845987	0.0257321
figure 6f		HK68-LSS virus
				Hp1,3FT-editing		cell without FT treatment
			viral titer	mean	sd	mean	sd
			3.7037e-05	1.00536	0.01573	0.981478	0.0120362
			0.000111111	0.996118	0.0496535	0.934194	0.0159353
			0.000333333	1.00434	0.0617907	0.913607	0.0124274
			0.001	0.950696	0.0447839	0.854497	0.0379434
figure 6g		HK68-QAS virus
				Hp1,3FT-editing		cell without FT treatment
			viral titer	mean	sd	mean	sd
			3.7037e-05	0.987552	0.0212825	1.0167	0.0306059
			0.000111111	0.935447	0.0699969	0.996543	0.0488485
			0.000333333	0.890867	0.110134	0.958239	0.0398116
			0.001	0.814814	0.0596508	0.861932	0.0444915
figure 6h			Hp1,3FT-editing		w/o Hp1,3FT
		10^-3	mean	sd	mean	sd
		HK68	0.725044	0.0551454	0.845987	0.00573205
		HK68-MTA	0.618335	0.0581735	0.890679	0.0100814
		HK68-LSS	0.950696	0.0447839	0.854497	0.0379434
		HK68-QAS	0.814814	0.0596508	0.861932	0.0444915
figure 6i			Hp1,3FT-editing		w/o Hp1,3FT
		10^-4	mean	sd	mean	sd
		HK68	0.925553	0.0154688	0.954875	0.00523253
		HK68-MTA	0.816839	0.00924784	0.945614	0.00426949

## Sheet: Supplementary Figure 2
	Lec2
		CMP-neu5Ac (uM)	0	10	50	100	250	500	1000
	SNA-biotin	mean	666.5	620.5	1014.5	1891.5	8134.5	17877.5	18634.5
		sd	16.2635	16.2635	101.116	78.4889	1086.82	422.143	1215.52
	ECA-biotin	mean	139897	126034	121218	89092.5	53134.5	37787	37013.5
		sd	5181.68	5275.72	10639.8	4036.87	8157.89	550.129	3507.96

## Sheet: Supplementary Figure 3b-e
figure b			sample 1#	sample 2#	sample 3#	mean	SD
		w/o Hp1,3FT	678	897	811	795.333	110.337
		w Hp1,3FT
		0	5	15	30
	sample 1#	1226	9763	20176	25521
	sample 2#	975	9834	18705	24852
	sample 3#	984	9173	20549	24529
	mean	1061.67	9590	19810	24967.3
	SD	142.388	362.873	974.962	505.957
figure c			sample 1#	sample 2#	sample 3#	mean	SD
		w/o Hp1,3FT	1126	997	681	934.667	228.955
		w Hp1,3FT
		0	5	15	30
	sample 1#	1414	1398	1557	1472
	sample 2#	1012	1614	1096	1231
	sample 3#	1025	957	1185	1533
	mean	1150.33	1323	1279.33	1412
	SD	228.435	334.86	244.549	159.69
figure d
figure e

## Sheet: Supplementary Figure 4
		Pd2,6ST-Lec2				Pm2,3ST-M144D-Lec2
		w ST		w/o ST		w ST		w/o ST
		mean	SD	mean	SD	mean	SD	mean	SD
	CMP-9AzSia	14846.7	640.807	603.333	68.6241	10536.7	133.979	403.333	68.6241
	CMP-SiaNAl	18516.7	626.126	593.333	37	9756.67	404.516	393.333	23.0382
	CMP-SiaNPoc	18996.7	512.478	706.333	98	8839.03	894.483	506.333	112.201

## Sheet: Supplementary Figure 9
figure a		MAL-biotin staining
			mock	add MAL	add CMP-Sia	add MAL+CMP-sia+Pm2,3ST
		mean	2429	17761	1571	18023
		SD	69.9222	380.294	146.979	569.576
figure b		SNA-biotin staining
			mock	add SNA	add CMP-Sia	add SNA+CMP-sia+Pd2,6ST
		mean	2500	15036	2357	41214
		SD	673	121	203	1179

## Sheet: Supplementary Figure 10
figure a		CMP-neu5Ac (uM)	0	10	50	100	250	500	1000
	SNA-biotin	mean	1924.5	2106.5	2760.5	4681.5	10094.5	12076.5	13460.5
		sd	309.006	180.312	102.53	9.19239	1030.25	1199.96	617.304
	ECA-biotin	mean	39969	34947.5	29544.5	23916	23538.5	20830.5	21273
		sd	2466.39	3177.03	808.223	176.777	152.028	591.848	161.22
figure b	HK68 viruse dilutions		0	10	50	100	250	500
	10^-2	mean	0.138456	0.142361	0.0338298	0.0121396	0.0283655	0.0257375
		sd	0.0407193	0.0353911	0.00189839	0.00713648	0.0114171	0.000160849
	10^-3	mean	0.202533	0.114976	0.0110168	0.0141231	0.0258025	0.0145541
		sd	0.0783897	0.0112987	0.0090453	0.0122095	0.00353473	0.0155194
	10^-4	mean	0.308704	0.23885	0.103131	0.0727449	0.05421	0.0911898
		sd	0.0918818	0.0361956	0.00786547	0.00619697	0.00313261	0.0155194
	10^-5	mean	0.638838	0.461047	0.277792	0.201922	0.123686	0.127737
		sd	0.181358	0.00728978	0.0718212	0.0687153	0.0730131	0.0935732

[truncated: 2 more sheets: Supplementary Figure 12, Supplementary Figure 13]
